# Supplementary material for: A DFT Study on the Molecular Mechanism of Additions of Electrophilic and Nucleophilic Carbenes to Non-Enolizable Cycloaliphatic Thioketones
Source: Molecules. 2021 Sep 13;26(18):5562. doi: 10.3390/molecules26185562 (PMC8466156; doi:10.3390/molecules26185562)
Supplement: Supplementary file 1 [file molecules-26-05562-s001.zip]

Archive with 1 entries (1 files):
- molecules-1365986-supplementary.pdf
